# Supplementary material for: Integrative Single-Cell and Bulk RNA Sequencing Identifies a Macrophage-Related Prognostic Signature for Predicting Prognosis and Therapy Responses in Colorectal Cancer
Source: Int J Mol Sci. 2025 Jan 19;26(2):811. doi: 10.3390/ijms26020811 (PMC11765994; doi:10.3390/ijms26020811)
Supplement: Supplementary file 1 [file ijms-26-00811-s001.zip › Supplementary tables.xls]

## Sheet: Table S1
Table S1. Coefficents of the genes identified through LASSO Cox regression analysis
Coef	Gene name
0.119802	HIGD1A
-0.299944	LITAF
-0.127631	SLC44A4
-0.02552	MUC12
0.0234	IFI30
-0.023745	BID
-0.133584	SLC11A1
0.275531	TIMP1
-0.023084	ETHE1
0.26484	TSPAN1
0.040592	VMA21
0.102673	LY6E
-0.080988	S100P
-0.096006	LGALS4
-6.6e-05	FUCA1

## Sheet: Table S2
Table 2. The information of reported prognostic signatures in CRC
Model	PMID	Author	Coef	Gene name
Model-1	35681225	Zheng H	0.243	COLEC12
Model-1	35681225	Zheng H	0.183	EFEMP2
Model-1	35681225	Zheng H	0.243	STON1
Model-1	35681225	Zheng H	0.211	TCEAL7
Model-1	35681225	Zheng H	0.297	C14orf132
Model-2	35067161	Du S	-0.295	ACACA
Model-2	35067161	Du S	-0.185	NFS1
Model-2	35067161	Du S	-0.289	GSS
Model-3	34193202	Lin D	0.1981	INHBB
Model-3	34193202	Lin D	0.1036	ABCD4
Model-3	34193202	Lin D	-0.0934	OGDHL
Model-3	34193202	Lin D	-0.0856	PSME1
Model-3	34193202	Lin D	0.0624	PLCE1
Model-3	34193202	Lin D	-0.0567	ACOX2
Model-3	34193202	Lin D	0.0513	METTL2B
Model-3	34193202	Lin D	-0.037	DDX52
Model-3	34193202	Lin D	0.032	RPS25
Model-3	34193202	Lin D	-0.0212	LIPG
Model-3	34193202	Lin D	-0.0168	NHP2
Model-3	34193202	Lin D	-0.0152	POMT1
Model-3	34193202	Lin D	0.0129	PLA2G4D
Model-3	34193202	Lin D	-0.0048	AMACR
Model-3	34193202	Lin D	0.0047	CYP2D6
Model-3	34193202	Lin D	-0.0029	CS
Model-3	34193202	Lin D	-0.0017	ALOX12B
Model-3	34193202	Lin D	0.0011	NPR2
Model-4	35250982	Ma B	-0.1178	ISYNA1
Model-4	35250982	Ma B	0.0678561	CYP2W1
Model-4	35250982	Ma B	-0.145078	MMP1
Model-4	35250982	Ma B	-0.107319	SULT1B1
Model-4	35250982	Ma B	0.427837	EGFL7
Model-4	35250982	Ma B	0.188927	IGFBP3
Model-5	36267311	Du X	0.00767	CHGA
Model-5	36267311	Du X	0.01449	CLU
Model-5	36267311	Du X	-0.05963	PLK1
Model-5	36267311	Du X	-0.01635	AXIN2
Model-5	36267311	Du X	-0.15748	NR3C2
Model-5	36267311	Du X	-0.03055	IL17RB
Model-5	36267311	Du X	0.02558	GCG
Model-5	36267311	Du X	0.07265	AJUBA
Model-6	33357130	Liu TT	0.487141	ULK3
Model-6	33357130	Liu TT	0.399891	PELP1
Model-6	33357130	Liu TT	0.60435	WIPI2
Model-6	33357130	Liu TT	0.265015	DAPK1
Model-6	33357130	Liu TT	1.57203	MAP1LC3C
Model-6	33357130	Liu TT	1.01161	RAB7A
Model-7	32569190	Zhang B	0.3787	FGF11
Model-7	32569190	Zhang B	-0.335	CCL19
Model-7	32569190	Zhang B	0.2989	THBS1
Model-7	32569190	Zhang B	0.2587	CRP
Model-7	32569190	Zhang B	0.2304	PROK1
Model-7	32569190	Zhang B	-0.1192	S100A14
Model-8	34868393	Yang YB	0.21	AKR1C1
Model-8	34868393	Yang YB	0.573	ALOX12
Model-8	34868393	Yang YB	-0.062	ATP5MC3
Model-8	34868393	Yang YB	0.543	CARS1
Model-8	34868393	Yang YB	-0.11	HMGCR
Model-8	34868393	Yang YB	0.182	CRYAB
Model-8	34868393	Yang YB	-0.3	FDFT1
Model-8	34868393	Yang YB	0.348	PHKG2
Model-9	36181098	Pan Z	0.093	PCDH9
Model-9	36181098	Pan Z	-0.23	GDF15
Model-9	36181098	Pan Z	0.0044	CALB2
Model-9	36181098	Pan Z	-0.15	ACOT11
Model-9	36181098	Pan Z	0.15	FJX1
Model-9	36181098	Pan Z	0.12	TIMP1
Model-9	36181098	Pan Z	0.033	RGS16
Model-10	38654221	Hu S	0.25447	COMP
Model-10	38654221	Hu S	0.235898	GPC1
Model-10	38654221	Hu S	0.558845	POSTN
Model-10	38654221	Hu S	0.25447	SLC2A3
Model-10	38654221	Hu S	0.257815	CTHRC1
Model-10	38654221	Hu S	0.558845	TNS1
Model-10	38654221	Hu S	0.248563	INHBA
Model-10	38654221	Hu S	0.315582	TIMP1
Model-10	38654221	Hu S	-0.238909	CAV1
Model-10	38654221	Hu S	-0.335626	AEBP1
Model-10	38654221	Hu S	0.103985	CRYAB
Model-10	38654221	Hu S	0.202438	THBS2
Model-10	38654221	Hu S	-0.407392	WNT5A
Model-10	38654221	Hu S	0.507484	SPARCL1
Model-10	38654221	Hu S	-0.586017	CPXM2
Model-10	38654221	Hu S	-0.248659	CHPF
Model-10	38654221	Hu S	0.320735	CALB2
Model-11	37090726	Yu S	0.155	IGFBP3
Model-11	37090726	Yu S	0.52	ANGPTL4
Model-11	37090726	Yu S	0.106	DKK1
Model-11	37090726	Yu S	0.337	WNT16
Model-11	37090726	Yu S	0.012	SPP1
Model-11	37090726	Yu S	-0.744	PTGER2
Model-11	37090726	Yu S	0.295	FGF2
Model-12	31387239	Ahluwalia P	1.32442	YWHAB
Model-12	31387239	Ahluwalia P	0.989541	MCM4
Model-12	31387239	Ahluwalia P	0.841567	LRRC59
Model-12	31387239	Ahluwalia P	-0.967584	DPP7
Model-13	24486594	Dekervel J	0.596	GADD45B
Model-13	24486594	Dekervel J	0.543	BCCIP
Model-13	24486594	Dekervel J	0.538	INSIG2
Model-13	24486594	Dekervel J	-0.177	TP53
Model-13	24486594	Dekervel J	-0.416	BNIP3L
Model-13	24486594	Dekervel J	-1	MPHOSPH6
Model-14	37161577	Zhang X	0.0904	APOD
Model-14	37161577	Zhang X	0.1861	AKR1C1
Model-14	37161577	Zhang X	-0.2536	TTC38
Model-14	37161577	Zhang X	0.4189	ALAD
Model-14	37161577	Zhang X	-0.0505	ALDOB
Model-14	37161577	Zhang X	-0.1702	DNASE1L3
Model-14	37161577	Zhang X	-0.0683	SERPINA1
Model-14	37161577	Zhang X	0.0865	GRB7
Model-15	30881123	Ge W	-0.0908	APC
Model-15	30881123	Ge W	0.0515	ACVR2A
Model-15	30881123	Ge W	0.009	POLE
Model-15	30881123	Ge W	-0.0069	DOCK2
Model-16	37144239	Wang Y	0.017206	ZNF532
Model-16	37144239	Wang Y	0.158665	COLEC12
Model-17	36524971	Li T	-0.200486	ASRGL1
Model-17	36524971	Li T	-0.1072	GSR
Model-17	36524971	Li T	-0.0869568	ASAH1
Model-17	36524971	Li T	-0.0650188	BCL10
Model-17	36524971	Li T	0.0019694	SNAI1
Model-17	36524971	Li T	0.0268649	TRIP10
Model-17	36524971	Li T	0.0636109	TSC22D3
Model-17	36524971	Li T	0.0727512	LRRC8A
Model-17	36524971	Li T	0.0751484	PHF2
Model-17	36524971	Li T	0.0772608	SERPINE1
Model-17	36524971	Li T	0.110934	RNASET2
Model-17	36524971	Li T	0.139311	DNAJB2
Model-17	36524971	Li T	0.205895	UCHL1
Model-17	36524971	Li T	0.209549	GAL
Model-18	33203797	Fu B	1.204	POU4F1
Model-18	33203797	Fu B	1.1277	MAGEA1
Model-18	33203797	Fu B	1.1271	NOVA1
Model-18	33203797	Fu B	0.8646	IZUMO2
Model-18	33203797	Fu B	0.8003	SLCO4C1
Model-19	33787596	Wang L	0.5958	DNAJB1
Model-19	33787596	Wang L	0.2351	FKBP1B
Model-19	33787596	Wang L	0.1991	DLC1
Model-19	33787596	Wang L	-0.1977	VAMP7
Model-19	33787596	Wang L	-0.1584	PEX14
Model-19	33787596	Wang L	0.0973	PEA15
Model-20	34073426	Busuioc C	-0.270628	BMP5
Model-20	34073426	Busuioc C	0.11034	DACT3
Model-20	34073426	Busuioc C	0.121492	EEF1A2
Model-20	34073426	Busuioc C	-0.0115034	GCNT2
Model-20	34073426	Busuioc C	0.0825137	IGF2BP3
Model-20	34073426	Busuioc C	0.0497815	NOX4
Model-20	34073426	Busuioc C	-0.0503933	SFRP1
Model-21	34035992	Bu L	0.406872	DENND6B
Model-21	34035992	Bu L	0.237883	CYP24A1
Model-21	34035992	Bu L	0.148456	AGAP2
Model-21	34035992	Bu L	0.0723413	TMCO6
Model-21	34035992	Bu L	0.0554925	CD36
Model-21	34035992	Bu L	0.0483505	FCER2
Model-21	34035992	Bu L	0.0296664	ELL
Model-21	34035992	Bu L	0.0157721	AGPAT1
Model-21	34035992	Bu L	0.0118913	LRRC8A
Model-21	34035992	Bu L	0.00562077	IGFBP2
Model-21	34035992	Bu L	0.00464716	VGF
Model-21	34035992	Bu L	0.000270836	MPC1
Model-21	34035992	Bu L	-4.58e-05	IGFBP3
Model-21	34035992	Bu L	-0.000370145	TGFB1
Model-21	34035992	Bu L	-0.0148752	NCOA7
Model-21	34035992	Bu L	-0.0193717	GSR
Model-21	34035992	Bu L	-0.0457903	BCL6
Model-22	32908876	Wu B	-0.4258	CCL22
Model-22	32908876	Wu B	-0.3294	CPA3
Model-22	32908876	Wu B	0.243	NFATC1
Model-22	32908876	Wu B	0.2297	RASGRP2
Model-22	32908876	Wu B	0.2177	SLC2A3
Model-22	32908876	Wu B	0.1784	CD36
Model-22	32908876	Wu B	-0.1548	KCNE4
Model-22	32908876	Wu B	0.1207	CPT1C
Model-23	29221110	Chen H	-0.008	PTPRB
Model-23	29221110	Chen H	-0.133	NHLRC3
Model-23	29221110	Chen H	-0.715	PNPO
Model-23	29221110	Chen H	-0.781	ZDHHC21
Model-23	29221110	Chen H	-1.004	PPIP5K2
Model-23	29221110	Chen H	-1.077	PRR14L
Model-23	29221110	Chen H	0.823	KYAT1
Model-24	34103941	Chen L	0.0354397	SFRP4
Model-24	34103941	Chen L	0.0194207	TAGLN
Model-24	34103941	Chen L	0.007341	TNS1
Model-25	30214289	Cheng X	0.0204549	FN1
Model-25	30214289	Cheng X	0.110583	SERPINE1
Model-25	30214289	Cheng X	0.022832	THBS2
Model-26	30655785	Dong C	0.253	LRP2
Model-26	30655785	Dong C	0.139	LEF1
Model-26	30655785	Dong C	0.084	IGFBP3
Model-26	30655785	Dong C	0.062	HEYL
Model-26	30655785	Dong C	0.058	GADD45B
Model-26	30655785	Dong C	0.048	CUBN
Model-26	30655785	Dong C	0.036	SFRP2
Model-26	30655785	Dong C	-0.19	CCNE1
Model-27	29377588	Dai W	0.259	ECM1
Model-27	29377588	Dai W	0.201	KLK10
Model-27	29377588	Dai W	0.043	GZMB
Model-27	29377588	Dai W	0.038	MSLN
Model-27	29377588	Dai W	-0.015	KRT6A
Model-27	29377588	Dai W	-0.047	CCL20
Model-27	29377588	Dai W	-0.052	ACTR3B
Model-27	29377588	Dai W	-0.102	IL7
Model-27	29377588	Dai W	-0.116	BLMH
Model-27	29377588	Dai W	-0.121	CMPK2
Model-27	29377588	Dai W	-0.168	ZNF426
Model-27	29377588	Dai W	-0.217	OAS1
Model-27	29377588	Dai W	-0.236	PUS7
Model-27	29377588	Dai W	-0.287	HES6
Model-27	29377588	Dai W	-0.302	MMP9
Model-28	30655785	Dong C	0.253	LRP2
Model-28	30655785	Dong C	0.139	LEF1
Model-28	30655785	Dong C	0.084	IGFBP3
Model-28	30655785	Dong C	0.062	HEYL
Model-28	30655785	Dong C	0.058	GADD45B
Model-28	30655785	Dong C	0.048	CUBN
Model-28	30655785	Dong C	0.036	SFRP2
Model-28	30655785	Dong C	-0.19	CCNE1
Model-29	32155177	Gharib E	0.659	ACOT8
Model-29	32155177	Gharib E	0.201	HMGCS2
Model-29	32155177	Gharib E	0.084	ACSL5
Model-29	32155177	Gharib E	0.029	FASN
Model-29	32155177	Gharib E	0.119	SCD
Model-30	33377637	Goeman F	0.0194504	APC
Model-30	33377637	Goeman F	-0.291523	CSNK1A1
Model-30	33377637	Goeman F	0.0358276	DKK1
Model-30	33377637	Goeman F	0.104051	PRICKLE1
Model-30	33377637	Goeman F	-0.1236	SFRP1
Model-30	33377637	Goeman F	0.279682	SFRP2
Model-30	33377637	Goeman F	0.0123428	SOX17
Model-31	34193169	He Q	2.64196	RPL3L
Model-31	34193169	He Q	0.19416	CAPRIN2
Model-31	34193169	He Q	-0.0616458	CCAR2
Model-31	34193169	He Q	-0.0658195	GSPT1
Model-31	34193169	He Q	-0.454632	MRPS18C
Model-32	20077526	Hao JM	-0.0105589	DKK1
Model-32	20077526	Hao JM	-0.145485	LYN
Model-32	20077526	Hao JM	0.115278	MAP4K4
Model-32	20077526	Hao JM	-0.127269	MID1
Model-32	20077526	Hao JM	0.0310246	SDCBP
Model-33	25749516	Vargas T	-0.0262624	ABCA1
Model-33	25749516	Vargas T	0.00469421	ACSL1
Model-33	25749516	Vargas T	0.191265	AGPAT1
Model-33	25749516	Vargas T	0.0620636	SCD
Model-34	33537062	Yang F	-0.1409	PGM2
Model-34	33537062	Yang F	0.0569	SEPHS1
Model-34	33537062	Yang F	0.0328	PODXL
Model-34	33537062	Yang F	0.0205	RHNO1
Model-34	33537062	Yang F	0.0029	SCD
Model-35	34178621	Huang H	0.253	BATF
Model-35	34178621	Huang H	0.147	PHYHIPL
Model-35	34178621	Huang H	-0.172	RBP1
Model-35	34178621	Huang H	-0.183	PNPLA4
Model-36	33833937	Huang H	0.3082	ASB2
Model-36	33833937	Huang H	0.0701	PRPH
Model-36	33833937	Huang H	-0.0651	GPR15
Model-36	33833937	Huang H	-0.1112	RNASE7
Model-36	33833937	Huang H	-0.1428	TCL1A
Model-37	34026619	Lin Q	0.816	ALCAM
Model-37	34026619	Lin Q	-0.323	CASP1
Model-37	34026619	Lin Q	-2.23	CISH
Model-37	34026619	Lin Q	-2.889	CD22
Model-38	31578316	Kim SK	0.887	TERF2IP
Model-38	31578316	Kim SK	0.758	ITGB1
Model-38	31578316	Kim SK	0.543	EIF4A2
Model-38	31578316	Kim SK	0.539	MAP4K4
Model-38	31578316	Kim SK	0.33	RHOC
Model-38	31578316	Kim SK	0.319	HSPB1
Model-38	31578316	Kim SK	-0.133	MMP12
Model-38	31578316	Kim SK	-0.363	CDC25A
Model-38	31578316	Kim SK	-0.504	BID
Model-38	31578316	Kim SK	-0.536	AK2
Model-38	31578316	Kim SK	-0.696	PTGES3
Model-39	36532065	Ma Y	-0.08438	CXCL8
Model-39	36532065	Ma Y	-0.04396	MMP12
Model-39	36532065	Ma Y	-0.12705	GDF15
Model-39	36532065	Ma Y	0.096012	SPP1
Model-39	36532065	Ma Y	-0.06567	NR3C2
Model-40	34080453	Li T	1.1488	CELF4
Model-40	34080453	Li T	0.7699	LUZP4
Model-40	34080453	Li T	0.6121	PNLDC1
Model-40	34080453	Li T	0.5093	TERT
Model-40	34080453	Li T	-0.7152	PPARGC1A
Model-40	34080453	Li T	-0.799	TDRD7
Model-40	34080453	Li T	-0.8181	BRCA1
Model-40	34080453	Li T	-0.8421	ZC3H12C
Model-41	34169901	Liang Q	0.131416	IGF2BP3
Model-41	34169901	Liang Q	0.117148	PABPC1L
Model-41	34169901	Liang Q	-0.209966	PPARGC1A
Model-41	34169901	Liang Q	0.209449	PTRH1
Model-41	34169901	Liang Q	-0.235117	TDRD7
Model-42	27935967	Alajez NM	0.3017	HOXC6
Model-42	27935967	Alajez NM	0.1017	VIP
Model-42	27935967	Alajez NM	0.1002	S100A2
Model-42	27935967	Alajez NM	0.0153	DACT1
Model-42	27935967	Alajez NM	-0.0126	KIF26B
Model-43	33674956	Liu Y	0.4796	DUOX1
Model-43	33674956	Liu Y	0.3747	DRD4
Model-43	33674956	Liu Y	0.2338	ALOX12B
Model-43	33674956	Liu Y	0.1205	JDP2
Model-43	33674956	Liu Y	0.1149	TFAP2C
Model-43	33674956	Liu Y	0.0462	ATG13
Model-43	33674956	Liu Y	0.01	CAV1
Model-43	33674956	Liu Y	0.0091	PLIN4
Model-43	33674956	Liu Y	-0.0137	FDFT1
Model-43	33674956	Liu Y	-0.0206	NOS2
Model-44	30756409	Liu Q	0.2666	TNS1
Model-44	30756409	Liu Q	0.1855	CLU
Model-44	30756409	Liu Q	-0.1042	EREG
Model-44	30756409	Liu Q	-0.1063	SPIB
Model-44	30756409	Liu Q	-0.1364	PLP1
Model-45	33732694	Mao R	0.3049	PLAU
Model-45	33732694	Mao R	0.1927	BMP4
Model-45	33732694	Mao R	-0.0968	IL1R2
Model-45	33732694	Mao R	-0.1572	LGR5
Model-45	33732694	Mao R	-0.1689	CXCL3
Model-45	33732694	Mao R	-0.2983	GZMB
Model-45	33732694	Mao R	-0.5107	PTGDR
Model-46	33117604	Mo X	0.665	SKAP1
Model-46	33117604	Mo X	0.329	S100A4
Model-46	33117604	Mo X	0.319	FGF19
Model-46	33117604	Mo X	0.182	TACSTD2
Model-46	33117604	Mo X	-0.228	LGR5
Model-46	33117604	Mo X	-0.939	PSMD3
Model-46	33117604	Mo X	-1.304	CCL22
Model-47	34178621	Huang H	0.253	BATF
Model-47	34178621	Huang H	0.147	PHYHIPL
Model-47	34178621	Huang H	-0.172	RBP1
Model-47	34178621	Huang H	-0.183	PNPLA4
Model-48	28796930	Tian X	0.49833	OBSL1
Model-48	28796930	Tian X	0.407432	ERO1A
Model-48	28796930	Tian X	0.306452	SAV1
Model-48	28796930	Tian X	0.252962	SLC6A1
Model-48	28796930	Tian X	0.22306	RAB3B
Model-48	28796930	Tian X	0.077189	CAV2
Model-48	28796930	Tian X	0.076798	SEZ6L2
Model-48	28796930	Tian X	0.047062	SCG2
Model-48	28796930	Tian X	0.040757	THBS2
Model-48	28796930	Tian X	0.038808	CD109
Model-48	28796930	Tian X	0.015854	PTPN14
Model-48	28796930	Tian X	-0.04333	LRPAP1
Model-48	28796930	Tian X	-0.06446	MRPL35
Model-49	32036725	Wang X	0.861	SLC4A2
Model-49	32036725	Wang X	0.837	PMM2
Model-49	32036725	Wang X	0.603	RNF113A
Model-49	32036725	Wang X	0.527	ZBTB34
Model-49	32036725	Wang X	0.474	ANKRD16
Model-49	32036725	Wang X	0.342	JAG2
Model-49	32036725	Wang X	0.15	GJB6
Model-49	32036725	Wang X	0.144	HCRTR1
Model-49	32036725	Wang X	-0.292	SOWAHA
Model-49	32036725	Wang X	-0.336	MIPEP
Model-49	32036725	Wang X	-0.449	KIF15
Model-49	32036725	Wang X	-0.463	RPP14
Model-49	32036725	Wang X	-0.609	TUBA1C
Model-49	32036725	Wang X	-0.78	RPN2
Model-49	32036725	Wang X	-1.512	CLEC16A
Model-50	34017356	Li X	0.766	LIF
Model-50	34017356	Li X	0.501	IL23A
Model-50	34017356	Li X	0.384	VGF
Model-50	34017356	Li X	0.351	FGF18
Model-50	34017356	Li X	0.179	SLIT2
Model-50	34017356	Li X	-0.19	CCL28
Model-51	32888940	Li M	1.7778	IL27
Model-51	32888940	Li M	-0.5739	CCL22
Model-51	32888940	Li M	0.3649	CD19
Model-51	32888940	Li M	0.272	LAYN
Model-51	32888940	Li M	0.0798	IL20RB
Model-51	32888940	Li M	0.0642	TNFRSF19
Model-51	32888940	Li M	-0.0483	GRSF1
Model-52	32494194	Li J	0.3413	SIX4
Model-52	32494194	Li J	0.2717	PIK3CA
Model-52	32494194	Li J	0.1874	ITGA5
Model-52	32494194	Li J	0.1382	NLGN3
Model-52	32494194	Li J	0.127	CBLN2
Model-52	32494194	Li J	0.0732	DKK1
Model-52	32494194	Li J	-0.02879	CXCL5
Model-52	32494194	Li J	-0.0768	WNT5A
Model-52	32494194	Li J	-0.1207	CXCL2
Model-52	32494194	Li J	-0.1391	CXCL1
Model-52	32494194	Li J	-0.1591	EPHB3
Model-52	32494194	Li J	-0.282	LRTM1
Model-52	32494194	Li J	-0.311	EPHB2
Model-52	32494194	Li J	-0.4696	PTRH2
Model-53	33324651	Xu J	0.128135	DAPK1
Model-53	33324651	Xu J	0.0881022	CTSD
Model-53	33324651	Xu J	0.0835525	CDKN2A
Model-53	33324651	Xu J	0.0707156	ATG4B
Model-53	33324651	Xu J	0.0675592	ULK3
Model-53	33324651	Xu J	0.0191753	ULK1
Model-53	33324651	Xu J	-0.11921	NRG1
Model-53	33324651	Xu J	-0.153613	SERPINA1
Model-54	32509568	Yuan Y	0.893	FOXD4
Model-54	32509568	Yuan Y	0.234	ENPEP
Model-54	32509568	Yuan Y	0.173	HOXC6
Model-54	32509568	Yuan Y	0.061	ALOX15B
Model-55	32953885	Sun YL	7.06305	ACADL
Model-55	32953885	Sun YL	0.813994	AOC2
Model-55	32953885	Sun YL	0.065392	ENPP2
Model-55	32953885	Sun YL	0.060378	ADA
Model-55	32953885	Sun YL	-0.05543	GPD1L
Model-56	31796117	Zhang Z	1.146	PSPC1
Model-56	31796117	Zhang Z	1.093	HSP90B1
Model-56	31796117	Zhang Z	1.065	PHF20L1
Model-56	31796117	Zhang Z	1.038	DENND5B
Model-56	31796117	Zhang Z	0.711	BEX4
Model-56	31796117	Zhang Z	0.705	LPGAT1
Model-56	31796117	Zhang Z	0.672	DDIT4
Model-56	31796117	Zhang Z	0.446	KLK10
Model-56	31796117	Zhang Z	0.249	HOXC6
Model-56	31796117	Zhang Z	-0.69	ZFPM2
Model-56	31796117	Zhang Z	-0.834	VEGFA
Model-56	31796117	Zhang Z	-0.904	SHOC2
Model-56	31796117	Zhang Z	-1.243	FASLG
Model-56	31796117	Zhang Z	-1.489	MFN2
Model-56	31796117	Zhang Z	-4.273	ENDOU
Model-57	34168974	Zhao H	1.4333	TP63
Model-57	34168974	Zhao H	0.5014	ULK3
Model-57	34168974	Zhao H	0.3298	CTSL
Model-57	34168974	Zhao H	-0.5319	HSPA8
Model-57	34168974	Zhao H	-0.7018	MAPK9
Model-58	33102231	Zhou Z	1.06119	FLT3
Model-58	33102231	Zhou Z	0.64973	CD36
Model-58	33102231	Zhou Z	0.50566	ITGA3
Model-58	33102231	Zhou Z	0.43809	CR2
Model-58	33102231	Zhou Z	0.43412	CD2
Model-58	33102231	Zhou Z	0.24174	IL7
Model-58	33102231	Zhou Z	0.03472	CD55
Model-59	37090726	Yu S	-0.744	PTGER2
Model-59	37090726	Yu S	0.295	FGF2
Model-59	37090726	Yu S	0.155	IGFBP3
Model-59	37090726	Yu S	0.52	ANGPTL4
Model-59	37090726	Yu S	0.106	DKK1
Model-59	37090726	Yu S	0.337	WNT16
Model-59	37090726	Yu S	0.012	SPP1
Model-60	33660944	Shan Z	-0.08217	FLNA
Model-60	33660944	Shan Z	0.287634	SPOCK1
Model-60	33660944	Shan Z	0.204543	WWTR1
Model-60	33660944	Shan Z	0.164739	SERPINE1
Model-60	33660944	Shan Z	0.11085	FSCN1
Model-60	33660944	Shan Z	0.085466	EFEMP1
Model-60	33660944	Shan Z	-0.04164	NOX1
Model-60	33660944	Shan Z	-0.18518	CXCL8
Model-60	33660944	Shan Z	-0.70744	VIM
Model-60	33660944	Shan Z	0.376991	C5AR1
Model-61	37014331	Li J	0.1029	C2CD4A
Model-61	37014331	Li J	0.0514	C2CD4B
Model-61	37014331	Li J	0.0986	CCL11
Model-61	37014331	Li J	0.0845	CCL24
Model-61	37014331	Li J	0.0976	EREG
Model-61	37014331	Li J	0.0694	F2RL1
Model-61	37014331	Li J	0.0636	MMP3
Model-61	37014331	Li J	0.0708	SLC4A4
Model-61	37014331	Li J	0.1073	CD36
Model-61	37014331	Li J	0.1303	SCG2
Model-61	37014331	Li J	0.2884	TIMP1
Model-62	32953273	Miao Y	0.1465	ADCY5
Model-62	32953273	Miao Y	-0.0631	NAT2
Model-62	32953273	Miao Y	-0.0293	XDH
Model-62	32953273	Miao Y	0.0283	AKR1C4
Model-62	32953273	Miao Y	0.011	GPX3
Model-62	32953273	Miao Y	0.0075	SPHK1
Model-63	32657428	Matsuyama T	0.5669	POSTN
Model-63	32657428	Matsuyama T	0.4193	COL3A1
Model-63	32657428	Matsuyama T	0.3786	FSTL1
Model-63	32657428	Matsuyama T	0.3392	COL1A2
Model-63	32657428	Matsuyama T	-0.1997	DKK3
Model-63	32657428	Matsuyama T	-0.1568	BCAT1
Model-63	32657428	Matsuyama T	0.0663	FN1
Model-64	30132881	Sun G	0.000338	CLCA1
Model-64	30132881	Sun G	-0.1195	KIF15
Model-64	30132881	Sun G	-0.084	NAT2
Model-64	30132881	Sun G	0.0625	SCG2
Model-64	30132881	Sun G	0.0095	GPX3
Model-65	36897717	Liang C	0.48	BGN
Model-65	36897717	Liang C	0.054	CRYAB
Model-65	36897717	Liang C	0.26	COL1A1
Model-65	36897717	Liang C	0.16	CLEC11A
Model-65	36897717	Liang C	0.094	CCDC80
Model-66	36860211	Cao S	-0.0027	ACOX1
Model-66	36860211	Cao S	-0.163	CPT2
Model-66	36860211	Cao S	-0.0107	NAT2
Model-66	36860211	Cao S	-0.16	NRG1
Model-66	36860211	Cao S	-0.005	PPARGC1A
Model-66	36860211	Cao S	0.028	CDKN2A
Model-66	36860211	Cao S	0.0548	CRYAB
Model-66	36860211	Cao S	0.0267	NGFR
Model-66	36860211	Cao S	0.1	UCN
Model-67	36941538	Xiong Z	0.084	LGALS4
Model-67	36941538	Xiong Z	0.1726	RORC
Model-67	36941538	Xiong Z	0.134	DDIT3
Model-67	36941538	Xiong Z	0.144	NSUN5
Model-67	36941538	Xiong Z	0.28	RBCK1
Model-67	36941538	Xiong Z	0.48	RGL2
Model-67	36941538	Xiong Z	0.1932	SERPINE1
Model-68	36817047	Yang G	0.34559	PMM2
Model-68	36817047	Yang G	0.44662	ACOX1
Model-68	36817047	Yang G	0.79297	KDM3A
Model-68	36817047	Yang G	0.14968	HSPB1
Model-68	36817047	Yang G	0.2065	PPARGC1A
Model-68	36817047	Yang G	0.19863	UPK3B
Model-68	36817047	Yang G	0.1495	EPHB2
Model-69	33663535	Xia R	0.5377	HS2ST1
Model-69	33663535	Xia R	0.6679	HAX1
Model-69	33663535	Xia R	0.5384	HDLBP
Model-69	33663535	Xia R	0.4753	GNPDA1
Model-69	33663535	Xia R	0.3651	STMN1
Model-69	33663535	Xia R	0.3543	SRD5A3
Model-69	33663535	Xia R	0.3459	RBCK1
Model-69	33663535	Xia R	-0.3001	CDK1
Model-69	33663535	Xia R	-0.3413	GPD1
Model-69	33663535	Xia R	-0.6322	NUP62
Model-70	37144239	Wang Y	0.0172	ZNF532
Model-70	37144239	Wang Y	0.158	COLEC12
Model-71	33376727	Yue T	0.6579	SLC1A5
Model-71	33376727	Yue T	0.3337	INPP4B
Model-71	33376727	Yue T	-0.735	SRC
Model-71	33376727	Yue T	-0.7475	CCNE1
Model-71	33376727	Yue T	-0.8763	RPS6KA1
Model-71	33376727	Yue T	0.8318	EGFR
Model-72	36524971	Li T	0.20049	ASRGL1
Model-72	36524971	Li T	0.1072	GSR
Model-72	36524971	Li T	0.08696	ASAH1
Model-72	36524971	Li T	0.06502	BCL10
Model-72	36524971	Li T	0.001969	SNAI1
Model-72	36524971	Li T	0.026865	TRIP10
Model-72	36524971	Li T	0.063611	TSC22D3
Model-72	36524971	Li T	0.072751	LRRC8A
Model-72	36524971	Li T	0.075148	PHF2
Model-72	36524971	Li T	0.077261	SERPINE1
Model-72	36524971	Li T	0.110934	RNASET2
Model-72	36524971	Li T	0.139311	DNAJB2
Model-72	36524971	Li T	0.205895	UCHL1
Model-72	36524971	Li T	0.209549	GAL
Model-73	37587262	Li J	0.257819	ORC1
Model-73	37587262	Li J	0.049	DHFR
Model-73	37587262	Li J	0.067	HMMR
Model-74	32500031	Ji L	-0.4155	YTHDC2
Model-74	32500031	Ji L	0.571	ALKBH5

## Sheet: Table S3
Table S3. Immune checkpoint genes collected from reported references
Gene symbol
ADORA2A
BTLA
BTNL2
VSIR
CD160
CD200
CD200R1
CD244
CD27
CD274
CD276
CD28
CD40
CD40LG
CD44
CD48
CD70
CD80
CD86
CTLA4
HAVCR2
HHLA2
ICOS
ICOSLG
IDO1
IDO2
KIR3DL1
LAG3
LAIR1
LGALS9
NRP1
PDCD1LG2
PDCD1
TIGIT
TMIGD2
TNFRSF14
TNFRSF18
TNFRSF25
TNFRSF4
TNFRSF8
TNFRSF9
TNFSF14
TNFSF15
TNFSF18
TNFSF4
TNFSF9
VTCN1
